# Supplementary material for: Turmeric and Cumin Instead of Stock Cubes: An Internet Survey of Spices and Culinary Herbs Used in Poland Compared with Historical Cookbooks and Herbals
Source: Plants (Basel). 2023 Jan 29;12(3):591. doi: 10.3390/plants12030591 (PMC9919365; doi:10.3390/plants12030591)
Supplement: Supplementary file 1 [file plants-12-00591-s001.zip]

Archive with 1 entries (1 files):
- plants-2164561-supplementary.pdf
